# Supplementary material for: Starch-Rich Diet Induced Rumen Acidosis and Hindgut Dysbiosis in Dairy Cows of Different Lactations
Source: Animals (Basel). 2020 Sep 23;10(10):1727. doi: 10.3390/ani10101727 (PMC7598178; doi:10.3390/ani10101727)
Supplement: Supplementary file 1 [file animals-10-01727-s001.zip]

Archive with 2 entries (2 files):
- animals_supplementaryfiles/Supplemental Figure S1_Neubauer et al.pdf
- animals_supplementaryfiles/Supplemental Table_S1_Neubauer et al..pdf
